# Supplementary material for: High-resolution genome assembly and population genetic study of the endangered maple Acer pentaphyllum (Sapindaceae): implications for conservation strategies
Source: Hortic Res. 2024 Dec 17;12(4):uhae357. doi: 10.1093/hr/uhae357 (PMC11891484; doi:10.1093/hr/uhae357)
Supplement: Web_Material_uhae357 [file web_material_uhae357.zip]

Archive with 2 entries (2 files):
- Supplementary methods and figures_clean.pdf
- Supplementary tables.xlsx
